# Supplementary material for: Comprehensive Evidence of Carrier-Mediated Distribution of Amantadine to the Retina across the Blood–Retinal Barrier in Rats
Source: Pharmaceutics. 2021 Aug 26;13(9):1339. doi: 10.3390/pharmaceutics13091339 (PMC8469395; doi:10.3390/pharmaceutics13091339)
Supplement: Supplementary file 1 [file pharmaceutics-13-01339-s001.zip]

Archive with 1 entries (1 files):
- pharmaceutics-1316225-supplementary.pdf
